# Supplementary material for: Splicing Modulators Are Involved in Human Polyglutamine Diversification via Protein Complexes Shuttling between Nucleus and Cytoplasm
Source: Int J Mol Sci. 2023 Jun 1;24(11):9622. doi: 10.3390/ijms24119622 (PMC10253306; doi:10.3390/ijms24119622)
Supplement: Supplementary file 1 [file ijms-24-09622-s001.zip]

Archive with 7 entries (7 files):
- FigS1a_subnetwork7protein20230405HIPPIE_ScrnshotAdptive.png
- FigS1b_subnetwork7protein_Brain20230405HIPPIR_ScrnshotAdaptive.png
- FigS2_D2P2.png
- Supl_Caption_Ledgends.docx
- TableS1.xlsx
- TableS2_GO_co-interactors.xlsx
- TableS3.xlsx
