# Supplementary material for: Splicing Modulators Are Involved in Human Polyglutamine Diversification via Protein Complexes Shuttling between Nucleus and Cytoplasm
Source: Int J Mol Sci. 2023 Jun 1;24(11):9622. doi: 10.3390/ijms24119622 (PMC10253306; doi:10.3390/ijms24119622)
Supplement: Supplementary file 1 [file ijms-24-09622-s001.zip › TableS1.xlsx]

## Sheet: Interact_HIPPIE
Table s1a. Proteins that interact with both PolyQ binding proteins and PolyQ disease causing proteins using HIPPIE.
		polyQ disease causing
		HTT	AR	ATXN1	ATXN3	ATXN7
Binding Protein	PQBP1	MED31 VDAC3	BCOR ESR1 PPP1CA WDR77	APBB1	Ø	Ø
	VCP	AKT1 AMFR AP2A2 ATG5 BZW2 CASP7 CCT6A CCT8 CHMP4B CLASP1 CRMP1 CUL2 CUL5 GGA2 GOLPH3L GRB2 GTF3C3 HIP1R HLA-B HSP90AB1 HSPA8 HSPD1 HUWE1 ITPR1 MAP1LC3A MAPK3 MTOR NFKB1 NUB1 NUPL1/NUP58 OPTN PIK3R2 PIK3R3 PKM2 PPP2CA PSMC5 PSMD4 SLC25A3 SPTAN1 STIP1 SUMO1 SYMPK SYVN1 TKT TP53 TRAF6 TUBA1A TUBB UBQLN1 WAC YWHAB YWHAG	ACTB AKT1 APPL1 BRCA1 CALR CASP7 CAV1 CDC25A CDC37 CUL2 DAP3 ESR1 EZH2 GRB2 HIF1A HOTAIR HSP90AA1 HSPA1A HSPA1B JUN MAPK1 MDM2 MDN1 NCOA1 NFKB1 PHB PIK3R2 PIK3R3 PPP2CA PTGES3 RAF1 RNF2 SH2D2A SMARCC1 SRC STUB1 SUMO1 SUMO2 SUZ12 TP53 TSG101 USP10 YWHAH YWHAQ	ACACA AKT1 ANKHD1 ANKHD1-EIF4EBP3 COIL CRY2 GGA2 HOTAIR HSPA1A, HSPA1B HSPA4 HSPA8 ITGB4 LOC401442 RBFOX2 RCN1 RNF31 STAM2 STUB1 SUMO1 SUMO2 U2AF2 WNK1 YWHAE YWHAZ	AMFR ANXA7 C1orf124 CANX CDKN1A CSNK2B HDAC6 HLA-A HSP90AA1 HSPA4 NFKBIA PARK2/PRKN PSMC5 PSMD4 RAD23A RPL6 RPS6KA1 SLC3A2 SMURF1 STUB1 SUMO1 SYVN1 TELO2 TP53 TRAF6 TUBA1A TUBB UBB UBC_HUMAN UBE2L7P/UBE2L1 UBE2S UBE4B UBQLN1 USP13	ACTN1 ACTN4 FN1 NUP62 PSMC1 PSMC5 RAD23A RNF31 SUMO1 SUMO2 TAF6L

## Sheet: Interact_STRING
Table s1b. Proteins that interact with both PolyQ binding proteins and PolyQ disease causing proteins using STRING.
		polyQ disease causing
		HTT	AR	ATN1	ATXN1	ATXN2	ATXN3	ATXN7	CACNA1A	TBP
Binding Protein	PQBP1	CREBBP UBE3A	CREBBP CTNNB1 TBL1X	ATXN1 POU3F2 WBP11	ANP32A ATXN1L CIC CREBBP HTT KAT5 PRPF31 RBM17 UBQLN4	ATXN3 DDX6 HTT PABPC1 RBFOX1 SNRNP200 WBP11	Ø	KAT5 TAF4	ATXN1	CREBBP RPA1 TAF4 UBE3A
	VCP	AMFR CREB1 CTNNB1 HIF1A ITPR1 NPLOC4 SYVN1 TP53 UBE4B UFD1L	ATXN3 CTNNB1 ESR1 HSP90AA1 SENP3 SRC	ATXN3 HDAC6 SYVN1 UBE4B	ATXN3 HDAC6 PLAA PSMC1 UBC	ATXN3 EIF4A1 EIF4B EIF4G1 GSPT1 PABPC1 PAIP1	MARCH6 AMFR DERL1 DERL2 ERLEC1 FAF1 FAF2 HDAC6 INSIG1 NPLOC4 NSFL1C OS9 PARK2 PLAA RAD23A SEL1L SYVN1 UBC UBE2G2 UBE4A UBE4B UBXN1 UBXN4 UBXN6 UBXN7 UFD1L VIMP YOD1	ATXN3 HDAC6 PLAA UBC USP22	ATXN3 SEL1L	ATM BTAF1 CDK2 GSK3B MDM2 NPM1 RPA1 SIRT1 TP53 UBE3A UBXN7 WRN
Bold: proteins that commonly found by HIPPIE search
