# Supplementary material for: Splicing Modulators Are Involved in Human Polyglutamine Diversification via Protein Complexes Shuttling between Nucleus and Cytoplasm
Source: Int J Mol Sci. 2023 Jun 1;24(11):9622. doi: 10.3390/ijms24119622 (PMC10253306; doi:10.3390/ijms24119622)
Supplement: Supplementary file 1 [file ijms-24-09622-s001.zip › TableS2_GO_co-interactors.xlsx]

## Sheet: FAchart_interact
VCP-HTT	VCP-HTT	VCP-AR	VCP-AR	VCP-ATXN1	VCP-ATXN1	VCP-ATXN3	VCP-ATXN3	VCP-ATXN7	VCP-ATXN7	PQBP1-HTT	PQBP1-HTT	PQBP1-AR	PQBP1-AR	PQBP1-ATXN1	PQBP1-ATXN1
GOTERM_CC_DIRECT	GO:0005829~cytosol	UP_KEYWORDS	Ubl conjugation	UP_KEYWORDS	Phosphoprotein	UP_KEYWORDS	Ubl conjugation	UP_KEYWORDS	Ubl conjugation	GOTERM_CC_DIRECT	GO:0005654~nucleoplasm	UP_KEYWORDS	Nucleus	UP_KEYWORDS	Transcription regulation
UP_KEYWORDS	Phosphoprotein	GOTERM_CC_DIRECT	GO:0005654~nucleoplasm	UP_KEYWORDS	Ubl conjugation	GOTERM_BP_DIRECT	GO:0043161~proteasome-mediated ubiquitin-dependent protein catabolic process	GOTERM_MF_DIRECT	GO:0005515~protein binding			GOTERM_CC_DIRECT	GO:0005634~nucleus	GOTERM_BP_DIRECT	GO:0006351~transcription, DNA-templated
UP_KEYWORDS	Acetylation	GOTERM_MF_DIRECT	GO:0005515~protein binding	UP_KEYWORDS	Cytoplasm	UP_KEYWORDS	Phosphoprotein	UP_KEYWORDS	Nucleus			GOTERM_CC_DIRECT	GO:0005654~nucleoplasm	UP_KEYWORDS	Transcription
UP_KEYWORDS	Ubl conjugation	UP_KEYWORDS	Phosphoprotein	GOTERM_CC_DIRECT	GO:0005654~nucleoplasm	KEGG_PATHWAY	hsa04141:Protein processing in endoplasmic reticulum	UP_KEYWORDS	Cytoplasm			UP_KEYWORDS	Phosphoprotein	GOTERM_CC_DIRECT	GO:0005654~nucleoplasm
GOTERM_MF_DIRECT	GO:0005515~protein binding	GOTERM_CC_DIRECT	GO:0005829~cytosol	GOTERM_MF_DIRECT	GO:0005515~protein binding	UP_KEYWORDS	Ubl conjugation pathway	GOTERM_CC_DIRECT	GO:0005634~nucleus			UP_SEQ_FEATURE	mutagenesis site	UP_KEYWORDS	Nucleus
UP_KEYWORDS	Cytoplasm	GOTERM_CC_DIRECT	GO:0005737~cytoplasm	GOTERM_CC_DIRECT	GO:0005737~cytoplasm	GOTERM_CC_DIRECT	GO:0005634~nucleus	UP_KEYWORDS	Disease mutation			UP_KEYWORDS	Transcription regulation	GOTERM_CC_DIRECT	GO:0005737~cytoplasm
GOTERM_CC_DIRECT	GO:0005654~nucleoplasm	UP_SEQ_FEATURE	mutagenesis site	UP_KEYWORDS	Neurodegeneration	GOTERM_CC_DIRECT	GO:0005829~cytosol	GOTERM_CC_DIRECT	GO:0005654~nucleoplasm			GOTERM_BP_DIRECT	GO:0006351~transcription, DNA-templated	GOTERM_CC_DIRECT	GO:0005634~nucleus
GOTERM_CC_DIRECT	GO:0005634~nucleus	UP_KEYWORDS	Cytoplasm	GOTERM_MF_DIRECT	GO:0042802~identical protein binding	UP_SEQ_FEATURE	mutagenesis site	GOTERM_CC_DIRECT	GO:0005737~cytoplasm			UP_KEYWORDS	Transcription
GOTERM_MF_DIRECT	GO:0042802~identical protein binding	GOTERM_CC_DIRECT	GO:0005634~nucleus	UP_KEYWORDS	Nucleus	GOTERM_MF_DIRECT	GO:0005515~protein binding					GOTERM_CC_DIRECT	GO:0005737~cytoplasm
GOTERM_CC_DIRECT	GO:0005737~cytoplasm	UP_KEYWORDS	Nucleus	GOTERM_CC_DIRECT	GO:0005634~nucleus	GOTERM_BP_DIRECT	GO:0006511~ubiquitin-dependent protein catabolic process					UP_KEYWORDS	Alternative splicing
UP_KEYWORDS	Disease mutation	UP_KEYWORDS	Disease mutation			GOTERM_CC_DIRECT	GO:0005737~cytoplasm					GOTERM_MF_DIRECT	GO:0005515~protein binding
UP_KEYWORDS	Neurodegeneration	UP_SEQ_FEATURE	sequence variant			GOTERM_CC_DIRECT	GO:0005654~nucleoplasm					GOTERM_BP_DIRECT	GO:0006355~regulation of transcription, DNA-templated
UP_KEYWORDS	Nucleus	UP_KEYWORDS	Polymorphism			GOTERM_MF_DIRECT	GO:0042802~identical protein binding					GOTERM_MF_DIRECT	GO:0003677~DNA binding
GOTERM_CC_DIRECT	GO:0005783~endoplasmic reticulum	UP_KEYWORDS	Lipid-binding			UP_KEYWORDS	Nucleus
UP_SEQ_FEATURE	sequence variant					UP_KEYWORDS	Neurodegeneration
						GOTERM_CC_DIRECT	GO:0005789~endoplasmic reticulum membrane
