# Supplementary material for: Splicing Modulators Are Involved in Human Polyglutamine Diversification via Protein Complexes Shuttling between Nucleus and Cytoplasm
Source: Int J Mol Sci. 2023 Jun 1;24(11):9622. doi: 10.3390/ijms24119622 (PMC10253306; doi:10.3390/ijms24119622)
Supplement: Supplementary file 1 [file ijms-24-09622-s001.zip › TableS3.xlsx]

## Sheet: supl
Table S3. Information of polyQ and neighboring regions in the nuclear-and cytoplasmic-localized ID-hub proteins
Protein	HGNC ID	UniProt ID	P/M1)	AA Pos.2)	AA length3)	Function (UniProt)	PTM (UniProt)	Family & Domain (UniProt)
Ataxin-1	ATXN1	P54253	M	197-208	815	Chromatin-binding factor that repress Notch signaling, Binds to the HEY promoter, Binds RNA	194: Glycyl lysine isopeptide 235: Phosphothreonine	185-231: Disordered
			P	212-225
Androgen receptor	AR	P10275	P	58-80	920	Ligand-activated transcription factors, Transcriptional activity is enhanced by binding to RANBP9	83: Phosphoserine (by transcription factor CDK9)	36-167: Disordered, 53-96: Polar residues
			M	86-91
			M	195-199
Huntingtin	HTT	P42858	P	18-38	3142	May play a role in microtubule-mediated transport or vesicle function		14-85: Disordered 14-35: Polar residues 36-82: Pro residues
Nuclear receptor coactivator 3	NCOA3	Q9Y6Q9	M	1248-1276	1424	Nuclear receptor coactivator that directly binds nuclear receptors and stimulates the transcriptional activities		1273-1321: Disordered, 1273-1288: Polar residues
Histone acetyltransferase p300	EP300	Q09472	M	2190-2195	2414	Histone acetyltransferase and regulates transcription via chromatin remodeling		2186-2237: Disordered
CREB-binding protein	CREBBP	Q92793	M	2199-2209	2442	Acetylates histones, Giving a specific tag for transcriptional activation		2112-2263: Disordered, 2112-2145: Polar residues, 2160-2186: Polar residues, 2193-2220: Polar residues
Ubiquitin carboxyl-terminal hydrolase 7	USP7	Q93009	M	4-10	1102	Deubiquitinates target proteins	18: Phosphoserine	1-16: Polar residues, 1-38: Disordered, 1-208: Interaction with TSPYL5
Ran-binding protein 9	RANBP9	Q96S59	M	11-18	729	Scaffolding protein, Adapter protein to couple membrane receptors (Probable), Signaling, Enhances dihydrotestosterone-induced transactivation activity of AR, Core component of the CTLH E3 ubiquitin-protein ligase complex		1-137:Disordered, 1-29: Pro residues
Heterogeneous nuclear ribonucleoprotein D0	HNRNPD	Q14103	M	264-268	355	Binding to RNAs and DNAs, Transcription factor	263: Omega-N-methylarginine, 271: Phosphoserine, 272: Omega-N-methylarginine
1) Polymorphic (P) or monomorphic (M) in number of repeating unit.
2) polyQ position in the amino-acid sequence
3) Total amino-acid length of the protein
